# Supplementary material for: Coccomyxagreatwallensis sp. nov. (Trebouxiophyceae, Chlorophyta), a lichen epiphytic alga from Fildes Peninsula, Antarctica
Source: PhytoKeys. 2018 Nov 2;(110):39–50. doi: 10.3897/phytokeys.110.26961 (PMC6236199; doi:10.3897/phytokeys.110.26961)
Supplement: XML Treatment for Coccomyxa greatwallensis [file phytokeys.110.26961-treatment1.xml]

<!DOCTYPE tp:taxon-treatment
  PUBLIC "-//TaxonX//DTD Taxonomic Treatment Publishing DTD v0 20100105//EN" "tax-treatment-NSO.dtd">
<tp:taxon-treatment xmlns:tp="http://www.plazi.org/taxpub"><tp:treatment-meta><kwd-group><label>Taxon classification</label><kwd><named-content xmlns:xlink="http://www.w3.org/1999/xlink" content-type="kingdom">Plantae</named-content></kwd><kwd><named-content xmlns:xlink="http://www.w3.org/1999/xlink" content-type="order">Chlamydomonadales</named-content></kwd><kwd><named-content xmlns:xlink="http://www.w3.org/1999/xlink" content-type="family">Coccomyxaceae</named-content></kwd></kwd-group><mixed-citation publication-type="journal"><person-group><name><surname>Cao</surname><given-names>Shunan</given-names></name><name><surname>Zhang</surname><given-names>Fang</given-names></name><name><surname>Zheng</surname><given-names>Hongyuan</given-names></name><name><surname>Peng</surname><given-names>Fang</given-names></name><name><surname>Liu</surname><given-names>Chuanpeng</given-names></name><name><surname>Zhou</surname><given-names>Qiming</given-names></name></person-group><article-title><italic><tp:taxon-name><tp:taxon-name-part taxon-name-part-type="genus" reg="Coccomyxa">Coccomyxa</tp:taxon-name-part><tp:taxon-name-part taxon-name-part-type="species" reg="greatwallensis">greatwallensis</tp:taxon-name-part></tp:taxon-name></italic> sp. nov. (<tp:taxon-name><tp:taxon-name-part taxon-name-part-type="class">Trebouxiophyceae</tp:taxon-name-part></tp:taxon-name>, <tp:taxon-name><tp:taxon-name-part taxon-name-part-type="phylum">Chlorophyta</tp:taxon-name-part></tp:taxon-name>), a lichen epiphytic alga from Fildes Peninsula, Antarctica</article-title><source>PhytoKeys</source><day>2</day><month>11</month><year>2018</year><volume>2018</volume><issue>110</issue><fpage>39</fpage><lpage>50</lpage><pub-id pub-id-type="doi">10.3897/phytokeys.110.26961</pub-id></mixed-citation></tp:treatment-meta><tp:nomenclature><tp:taxon-name>
            <tp:taxon-name-part taxon-name-part-type="genus" reg="Coccomyxa">Coccomyxa</tp:taxon-name-part>
            <tp:taxon-name-part taxon-name-part-type="species" reg="greatwallensis">greatwallensis</tp:taxon-name-part>
          </tp:taxon-name><tp:taxon-authority>Shunan Cao &amp; Qiming Zhou</tp:taxon-authority><tp:taxon-status xmlns:xlink="http://www.w3.org/1999/xlink" xlink:type="simple">sp. nov.</tp:taxon-status><xref ref-type="fig" rid="F1">Figures 1</xref><xref ref-type="fig" rid="F2">, 2</xref></tp:nomenclature><tp:treatment-sec sec-type="Holotype" id="SECID0E33AE"><title>Holotype.</title><p>Strain FACHB-2139, Freshwater <tp:taxon-name><tp:taxon-name-part taxon-name-part-type="above-genus">Algae</tp:taxon-name-part></tp:taxon-name> Culture Collection, the Institute of Hydrobiology (FACHB-Collection) (Fig. <xref ref-type="fig" rid="F1">1a</xref>).</p><fig id="F1" position="float" orientation="portrait"><label>Figure 1.</label><caption><p><italic><tp:taxon-name><tp:taxon-name-part taxon-name-part-type="genus" reg="Coccomyxa">Coccomyxa</tp:taxon-name-part><tp:taxon-name-part taxon-name-part-type="species" reg="greatwallensis">greatwallensis</tp:taxon-name-part></tp:taxon-name></italic> Shunan Cao &amp; Qiming Zhou, sp. nov., light microphotographs. Cells cultured in BBM medium (<bold>a, b</bold>) and in PDA medium (<bold>c, d</bold>). Scale bar: 10 µm.</p></caption><graphic xmlns:xlink="http://www.w3.org/1999/xlink" xlink:href="phytokeys-110-039-g001.jpg" position="float" orientation="portrait" xlink:type="simple" id="oo_239932.jpg"/></fig></tp:treatment-sec><tp:treatment-sec sec-type="type locality" id="SECID0EH5AE"><title>Type locality.</title><p>Antarctic, Fildes Peninsula, on soil (<named-content xmlns:xlink="http://www.w3.org/1999/xlink" content-type="dwc:verbatimCoordinates" xlink:type="simple"><named-content content-type="geo-json" specific-use="{&#34;type&#34;:&#34;Point&#34;,&#34;coordinates&#34;:[-67.295000,-62.211500]}" id="NCID0EQ5AE" xlink:type="simple">62°12.69'S, 58°557.70'W</named-content></named-content>), 40 m a.s.l.; isolated from the Antarctic lichen <italic><tp:taxon-name><tp:taxon-name-part taxon-name-part-type="genus" reg="Psoroma">Psoroma</tp:taxon-name-part><tp:taxon-name-part taxon-name-part-type="species" reg="hypnorum">hypnorum</tp:taxon-name-part></tp:taxon-name></italic> (collection No. 274, BIRDS ID: 2131C0001ASBM100076) on 14 February 2014.</p></tp:treatment-sec><tp:treatment-sec sec-type="habitat" id="SECID0EA6AE"><title>Habitat.</title><p>Epiphytic green alga, living with lichen <italic><tp:taxon-name><tp:taxon-name-part taxon-name-part-type="genus" reg="Psoroma">Psoroma</tp:taxon-name-part><tp:taxon-name-part taxon-name-part-type="species" reg="hypnorum">hypnorum</tp:taxon-name-part></tp:taxon-name></italic>in Sub-Antarctic climate.</p></tp:treatment-sec><tp:treatment-sec sec-type="description" id="SECID0ER6AE"><title>Description.</title><p>Single-celled green alga, ovoid to long ellipsoidal, asymmetrical, measured 3–5 µm × 6–12 µm, some cells nearly rounded in nutrient-rich PDA medium<!--PageBreak-->; cells without mucilaginous sheath (Fig. <xref ref-type="fig" rid="F1">1</xref>). Cell wall smooth, three layers in ultrastructures. Protoplast filled with lipid droplets. Chloroplast parietal, without pyrenoid and with starch granules in the inter thylacoidal spaces. One nucleus in the central part of the cell present. Reproductive process not observed (Fig. <xref ref-type="fig" rid="F2">2</xref>).</p><fig id="F2" position="float" orientation="portrait"><label>Figure 2.</label><caption><p>Ultrastructure of <italic><tp:taxon-name><tp:taxon-name-part taxon-name-part-type="genus" reg="Coccomyxa">Coccomyxa</tp:taxon-name-part><tp:taxon-name-part taxon-name-part-type="species" reg="greatwallensis">greatwallensis</tp:taxon-name-part></tp:taxon-name></italic> Shunan Cao &amp; Qiming Zhou, sp. nov. in PDA medium; note: chloroplast (2), plastoglobuli (2), cell wall (3), starch granules (4), thylankoids (5) and mitochondria (6). Scale bar: 0.2 µm.</p></caption><graphic xmlns:xlink="http://www.w3.org/1999/xlink" xlink:href="phytokeys-110-039-g002.jpg" position="float" orientation="portrait" xlink:type="simple" id="oo_239933.jpg"/></fig></tp:treatment-sec></tp:taxon-treatment>
