# Supplementary material for: Coccomyxagreatwallensis sp. nov. (Trebouxiophyceae, Chlorophyta), a lichen epiphytic alga from Fildes Peninsula, Antarctica
Source: PhytoKeys. 2018 Nov 2;(110):39–50. doi: 10.3897/phytokeys.110.26961 (PMC6236199; doi:10.3897/phytokeys.110.26961)
Supplement: Supplementary material 2 — Table S2. Pairwise distance calculated using SSU rDNA sequences [file phytokeys-110-039-s002.xls]

	d	S.E.
overal mean distance	0.017	0.002
pairwise distance
	Hemichloris_antarctica_HG972970	Elliptochloris_bilobata_HG972969	Coccomyxa_sp._AB917140_Clade_B	Coccomyxa_sp._FN298927_Clade_D	Coccomyxa_galuniae_FN298928	Coccomyxa_actinabiotis_FR850476	Coccomyxa_simplex_HE586504	Coccomyxa_sp._HE586506_Clade_L	Coccomyxa_sp._HE586508_Clade_K	Coccomyxa_polymorpha_HE586514	Coccomyxa_sp._HE586515_Clade_I	Coccomyxa_actinabiotis_HE586516	Coccomyxa_sp._HE586519_Clade_M	Coccomyxa_onubensis_HE617183	Coccomyxa_subellipsoidea_HG972972_Clade_E	Coccomyxa_subellipsoidea_HG972975	Coccomyxa_subellipsoidea_HG972976	Coccomyxa_polymorpha_HG972979	Coccomyxa_elongata_HG972980	Coccomyxa_elongata_HG972981	Coccomyxa_solorinae_HG972987	Coccomyxa_solorinae_HG972988	Coccomyxa_simplex_HG972989	Coccomyxa_sp._HG972992_Clade_D	Coccomyxa_vinatzeri_HG972994	Coccomyxa_galuniae_HG972996	Coccomyxa_dispar_HG972998	Coccomyxa_avernensis_HG972999	Coccomyxa_avernensis_HG973000	Coccomyxa_viridis_HG973001	Coccomyxa_viridis_HG973002	Coccomyxa_viridis_HG973004_Clande_N	Coccomyxa_viridis_HG973007_Clade_N	Coccomyxa_sp._KM020052_Clade_E	Coccomyxa_simplex_KM020053	Coccomyxa_melkonianii_KU696488	Coccomyxa_antarctica_MF465900	Coccomyxa_greatwallensis_sp._nov._FACHB_2139
Hemichloris_antarctica_HG972970		0.003	0.005	0.005	0.004	0.005	0.005	0.005	0.005	0.005	0.005	0.005	0.005	0.005	0.005	0.005	0.005	0.005	0.005	0.005	0.005	0.005	0.005	0.005	0.004	0.004	0.005	0.005	0.005	0.005	0.005	0.005	0.005	0.005	0.005	0.005	0.005	0.005
Elliptochloris_bilobata_HG972969	0.016		0.005	0.005	0.005	0.005	0.005	0.005	0.005	0.005	0.005	0.005	0.005	0.005	0.005	0.005	0.005	0.005	0.005	0.005	0.005	0.005	0.005	0.005	0.005	0.005	0.005	0.005	0.005	0.005	0.005	0.005	0.005	0.005	0.005	0.005	0.005	0.005
Coccomyxa_sp._AB917140_Clade_B	0.04	0.04		0.001	0.002	0.003	0.001	0.004	0.004	0.003	0.003	0.003	0.004	0.003	0.001	0.001	0.001	0.003	0.001	0.001	0.001	0.001	0.001	0.001	0.002	0.002	0.003	0.004	0.004	0.004	0.004	0.004	0.004	0.001	0.001	0.001	0.004	0.004
Coccomyxa_sp._FN298927_Clade_D	0.04	0.04	0.002		0.002	0.003	0.001	0.004	0.004	0.003	0.003	0.003	0.004	0.003	0.001	0.001	0.001	0.003	0.001	0.001	0.001	0.001	0.001	0	0.002	0.002	0.003	0.004	0.004	0.004	0.004	0.004	0.004	0.001	0.001	0.001	0.004	0.004
Coccomyxa_galuniae_FN298928	0.035	0.034	0.009	0.009		0.004	0.002	0.003	0.003	0.003	0.003	0.004	0.003	0.003	0.002	0.002	0.002	0.003	0.002	0.002	0.002	0.002	0.002	0.002	0.001	0	0.003	0.003	0.003	0.003	0.003	0.003	0.003	0.003	0.002	0.002	0.003	0.003
Coccomyxa_actinabiotis_FR850476	0.042	0.04	0.016	0.016	0.02		0.003	0.004	0.004	0.001	0.001	0.001	0.004	0.001	0.003	0.003	0.003	0.001	0.003	0.003	0.003	0.003	0.003	0.003	0.004	0.004	0.004	0.004	0.004	0.004	0.004	0.004	0.004	0.003	0.003	0.003	0.004	0.004
Coccomyxa_simplex_HE586504	0.041	0.041	0.001	0.002	0.009	0.017		0.004	0.004	0.003	0.003	0.003	0.004	0.003	0.001	0.001	0.001	0.003	0.001	0.001	0.001	0.001	0	0.001	0.002	0.002	0.003	0.004	0.004	0.004	0.004	0.004	0.004	0.002	0	0.001	0.004	0.004
Coccomyxa_sp._HE586506_Clade_L	0.039	0.04	0.023	0.024	0.02	0.022	0.024		0	0.004	0.004	0.004	0.001	0.004	0.004	0.004	0.004	0.004	0.004	0.004	0.004	0.004	0.004	0.004	0.004	0.003	0.004	0.001	0.001	0.001	0.001	0.002	0.002	0.004	0.004	0.004	0.002	0.002
Coccomyxa_sp._HE586508_Clade_K	0.039	0.04	0.023	0.024	0.02	0.022	0.024	0		0.004	0.004	0.004	0.001	0.004	0.004	0.004	0.004	0.004	0.004	0.004	0.004	0.004	0.004	0.004	0.004	0.003	0.004	0.001	0.001	0.001	0.001	0.002	0.002	0.004	0.004	0.004	0.002	0.002
Coccomyxa_polymorpha_HE586514	0.044	0.041	0.015	0.014	0.018	0.003	0.015	0.023	0.023		0.001	0.002	0.004	0.002	0.003	0.003	0.003	0.001	0.003	0.003	0.003	0.003	0.003	0.003	0.003	0.003	0.004	0.004	0.004	0.004	0.004	0.004	0.004	0.003	0.003	0.003	0.004	0.004
Coccomyxa_sp._HE586515_Clade_I	0.042	0.04	0.015	0.015	0.018	0.002	0.015	0.023	0.023	0.003		0.001	0.004	0.001	0.003	0.003	0.003	0.001	0.003	0.003	0.003	0.003	0.003	0.003	0.003	0.003	0.004	0.004	0.004	0.004	0.004	0.004	0.004	0.003	0.003	0.003	0.004	0.004
Coccomyxa_actinabiotis_HE586516	0.043	0.042	0.017	0.017	0.021	0.001	0.018	0.023	0.023	0.004	0.004		0.004	0.001	0.003	0.003	0.003	0.001	0.003	0.003	0.004	0.004	0.003	0.003	0.004	0.004	0.004	0.004	0.004	0.004	0.004	0.004	0.004	0.003	0.003	0.003	0.004	0.004
Coccomyxa_sp._HE586519_Clade_M	0.037	0.038	0.023	0.024	0.02	0.021	0.023	0.004	0.004	0.022	0.022	0.023		0.004	0.004	0.004	0.004	0.004	0.004	0.004	0.004	0.004	0.004	0.004	0.004	0.003	0.004	0.001	0.001	0	0	0.001	0.001	0.004	0.004	0.004	0.001	0.001
Coccomyxa_onubensis_HE617183	0.043	0.041	0.015	0.015	0.019	0.002	0.016	0.023	0.023	0.004	0.002	0.003	0.022		0.003	0.003	0.003	0.001	0.003	0.003	0.003	0.003	0.003	0.003	0.003	0.003	0.003	0.004	0.004	0.004	0.004	0.004	0.004	0.003	0.003	0.003	0.004	0.004
Coccomyxa_subellipsoidea_HG972972_Clade_E	0.041	0.04	0.003	0.003	0.011	0.015	0.004	0.025	0.025	0.015	0.014	0.016	0.024	0.015		0.001	0.001	0.003	0.001	0.001	0.001	0.002	0.001	0.001	0.003	0.002	0.003	0.004	0.004	0.004	0.004	0.004	0.004	0.001	0.001	0.001	0.004	0.004
Coccomyxa_subellipsoidea_HG972975	0.041	0.04	0.001	0.002	0.01	0.015	0.002	0.024	0.024	0.014	0.014	0.016	0.024	0.014	0.002		0	0.003	0.001	0.001	0.001	0.001	0.001	0.001	0.002	0.002	0.003	0.004	0.004	0.004	0.004	0.004	0.004	0.001	0.001	0.001	0.004	0.004
Coccomyxa_subellipsoidea_HG972976	0.041	0.04	0.001	0.002	0.01	0.015	0.002	0.024	0.024	0.014	0.014	0.016	0.024	0.014	0.002	0		0.003	0.001	0.001	0.001	0.001	0.001	0.001	0.002	0.002	0.003	0.004	0.004	0.004	0.004	0.004	0.004	0.001	0.001	0.001	0.004	0.004
Coccomyxa_polymorpha_HG972979	0.043	0.04	0.014	0.014	0.017	0.002	0.014	0.022	0.022	0.001	0.002	0.004	0.021	0.003	0.014	0.013	0.013		0.003	0.003	0.003	0.003	0.003	0.003	0.003	0.003	0.004	0.004	0.004	0.004	0.004	0.004	0.004	0.003	0.003	0.003	0.004	0.004
Coccomyxa_elongata_HG972980	0.042	0.041	0.002	0.002	0.01	0.015	0.001	0.025	0.025	0.014	0.014	0.017	0.024	0.015	0.002	0.001	0.001	0.013		0	0.001	0.001	0.001	0.001	0.002	0.002	0.003	0.004	0.004	0.004	0.004	0.004	0.004	0.001	0.001	0.001	0.004	0.004
Coccomyxa_elongata_HG972981	0.042	0.041	0.002	0.002	0.01	0.015	0.001	0.025	0.025	0.014	0.014	0.017	0.024	0.015	0.002	0.001	0.001	0.013	0		0.001	0.001	0.001	0.001	0.002	0.002	0.003	0.004	0.004	0.004	0.004	0.004	0.004	0.001	0.001	0.001	0.004	0.004
Coccomyxa_solorinae_HG972987	0.042	0.042	0.002	0.002	0.009	0.017	0.001	0.024	0.024	0.015	0.016	0.018	0.024	0.017	0.004	0.003	0.003	0.015	0.002	0.002		0.001	0.001	0.001	0.002	0.002	0.003	0.004	0.004	0.004	0.004	0.004	0.004	0.002	0.001	0.001	0.004	0.004
Coccomyxa_solorinae_HG972988	0.042	0.042	0.002	0.003	0.01	0.018	0.001	0.025	0.025	0.016	0.017	0.019	0.024	0.017	0.005	0.004	0.004	0.015	0.002	0.002	0.001		0.001	0.001	0.002	0.002	0.003	0.004	0.004	0.004	0.004	0.004	0.004	0.002	0.001	0.001	0.004	0.004
Coccomyxa_simplex_HG972989	0.041	0.041	0.001	0.002	0.009	0.017	0	0.024	0.024	0.015	0.015	0.018	0.023	0.016	0.004	0.002	0.002	0.014	0.001	0.001	0.001	0.001		0.001	0.002	0.002	0.003	0.004	0.004	0.004	0.004	0.004	0.004	0.002	0	0.001	0.004	0.004
Coccomyxa_sp._HG972992_Clade_D	0.04	0.04	0.002	0	0.009	0.016	0.002	0.024	0.024	0.014	0.015	0.017	0.024	0.015	0.003	0.002	0.002	0.014	0.002	0.002	0.002	0.003	0.002		0.002	0.002	0.003	0.004	0.004	0.004	0.004	0.004	0.004	0.001	0.001	0.001	0.004	0.004
Coccomyxa_vinatzeri_HG972994	0.034	0.034	0.009	0.009	0.002	0.02	0.009	0.021	0.021	0.018	0.019	0.021	0.02	0.02	0.011	0.01	0.01	0.018	0.01	0.01	0.009	0.01	0.009	0.009		0.001	0.003	0.003	0.003	0.004	0.004	0.004	0.004	0.003	0.002	0.002	0.003	0.004
Coccomyxa_galuniae_HG972996	0.035	0.034	0.009	0.009	0	0.02	0.009	0.02	0.02	0.018	0.018	0.021	0.02	0.019	0.011	0.01	0.01	0.017	0.01	0.01	0.009	0.01	0.009	0.009	0.002		0.003	0.003	0.003	0.003	0.003	0.003	0.003	0.003	0.002	0.002	0.003	0.003
Coccomyxa_dispar_HG972998	0.039	0.039	0.016	0.016	0.017	0.021	0.017	0.023	0.023	0.022	0.021	0.023	0.023	0.021	0.018	0.017	0.017	0.021	0.018	0.018	0.017	0.018	0.017	0.016	0.017	0.017		0.004	0.004	0.004	0.004	0.004	0.004	0.003	0.003	0.003	0.004	0.004
Coccomyxa_avernensis_HG972999	0.037	0.038	0.022	0.023	0.019	0.021	0.023	0.004	0.004	0.021	0.021	0.022	0.001	0.021	0.024	0.023	0.023	0.021	0.024	0.024	0.023	0.024	0.023	0.023	0.02	0.019	0.023		0	0.001	0.001	0.001	0.001	0.004	0.004	0.004	0.001	0.001
Coccomyxa_avernensis_HG973000	0.037	0.038	0.022	0.023	0.019	0.021	0.023	0.004	0.004	0.021	0.021	0.022	0.001	0.021	0.024	0.023	0.023	0.021	0.024	0.024	0.023	0.024	0.023	0.023	0.02	0.019	0.023	0		0.001	0.001	0.001	0.001	0.004	0.004	0.004	0.001	0.001
Coccomyxa_viridis_HG973001	0.037	0.038	0.023	0.024	0.02	0.021	0.023	0.004	0.004	0.022	0.022	0.023	0	0.022	0.024	0.024	0.024	0.021	0.024	0.024	0.024	0.024	0.023	0.024	0.02	0.02	0.023	0.001	0.001		0	0.001	0.001	0.004	0.004	0.004	0.001	0.001
Coccomyxa_viridis_HG973002	0.037	0.038	0.023	0.024	0.02	0.021	0.023	0.004	0.004	0.022	0.022	0.023	0	0.022	0.024	0.024	0.024	0.021	0.024	0.024	0.024	0.024	0.023	0.024	0.02	0.02	0.023	0.001	0.001	0		0.001	0.001	0.004	0.004	0.004	0.001	0.001
Coccomyxa_viridis_HG973004_Clande_N	0.038	0.04	0.023	0.024	0.019	0.021	0.023	0.005	0.005	0.021	0.021	0.022	0.001	0.021	0.024	0.024	0.024	0.021	0.024	0.024	0.024	0.024	0.023	0.024	0.02	0.019	0.023	0.002	0.002	0.001	0.001		0	0.004	0.004	0.004	0.001	0.001
Coccomyxa_viridis_HG973007_Clade_N	0.038	0.04	0.023	0.024	0.019	0.021	0.023	0.005	0.005	0.021	0.021	0.022	0.001	0.021	0.024	0.024	0.024	0.021	0.024	0.024	0.024	0.024	0.023	0.024	0.02	0.019	0.023	0.002	0.002	0.001	0.001	0		0.004	0.004	0.004	0.001	0.001
Coccomyxa_sp._KM020052_Clade_E	0.04	0.04	0.004	0.004	0.012	0.015	0.004	0.026	0.026	0.015	0.015	0.017	0.025	0.015	0.001	0.002	0.002	0.015	0.003	0.003	0.005	0.005	0.004	0.004	0.012	0.012	0.018	0.024	0.024	0.025	0.025	0.025	0.025		0.002	0.001	0.004	0.004
Coccomyxa_simplex_KM020053	0.041	0.041	0.001	0.002	0.009	0.017	0	0.024	0.024	0.015	0.015	0.018	0.023	0.016	0.004	0.002	0.002	0.014	0.001	0.001	0.001	0.001	0	0.002	0.009	0.009	0.017	0.023	0.023	0.023	0.023	0.023	0.023	0.004		0.001	0.004	0.004
Coccomyxa_melkonianii_KU696488	0.042	0.041	0.002	0.002	0.01	0.015	0.002	0.025	0.025	0.014	0.014	0.017	0.024	0.015	0.002	0.001	0.001	0.013	0.001	0.001	0.003	0.004	0.002	0.002	0.01	0.01	0.018	0.024	0.024	0.024	0.024	0.024	0.024	0.003	0.002		0.004	0.004
Coccomyxa_antarctica_MF465900	0.036	0.037	0.021	0.023	0.018	0.023	0.022	0.005	0.005	0.023	0.022	0.024	0.002	0.022	0.023	0.023	0.023	0.023	0.023	0.023	0.023	0.023	0.022	0.023	0.018	0.018	0.023	0.002	0.002	0.002	0.002	0.004	0.004	0.024	0.022	0.023		0.001
Coccomyxa_greatwallensis_sp._nov._FACHB_2139	0.037	0.038	0.023	0.024	0.02	0.021	0.023	0.005	0.005	0.022	0.022	0.023	0.001	0.022	0.024	0.024	0.024	0.021	0.024	0.024	0.024	0.024	0.023	0.024	0.02	0.02	0.024	0.001	0.001	0.001	0.001	0.002	0.002	0.025	0.023	0.024	0.002
Table. Estimates of Evolutionary Divergence between Sequences
The number of base substitutions per site from between sequences are shown. Standard error estimate(s) are shown above the diagonal. Analyses were conducted using the Maximum Composite Likelihood model [1]. The analysis involved 38 nucleotide sequences. Codon positions included were 1st+2nd+3rd+Noncoding. All positions containing gaps and missing data were eliminated. There were a total of 1711 p…
1. Tamura K.	Nei M.	and Kumar S. (2004). Prospects for inferring very large phylogenies by using the neighbor-joining method. Proceedings of the National Academy of Sciences (USA) 101:11030-11035.
2. Kumar S.	Stecher G.	and Tamura K. (2016). MEGA7: Molecular Evolutionary Genetics Analysis version 7.0 for bigger datasets.Molecular Biology and Evolution 33:1870-1874.
Disclaimer: Although utmost care has been taken to ensure the correctness of the caption	the caption text is provided "as is" without any warranty of any kind. Authors advise the user to carefully check the caption prior to its use for any purpose and report any errors or problems to the authors immediately (www.megasoftware.net). In no event shall the authors and their employers be liable for any damages	including but not limited to special	consequential	or other damages. Authors specifically disclaim all other warranties expressed or implied	including but not limited to the determination of suitability of this caption text for a specific purpose	use	or application.
